# Supplementary material for: Enhancing Osseointegration of Zirconia Implants Using Calcium Phosphate Coatings: A Systematic Review
Source: Materials (Basel). 2025 Sep 27;18(19):4501. doi: 10.3390/ma18194501 (PMC12525974; doi:10.3390/ma18194501)
Supplement: Supplementary file 1 [file materials-18-04501-s001.zip]

Archive with 1 entries (1 files):
- materials-3865505-supplementary.pdf
